# Supplementary material for: A Manganese Porphyrin Platform for the Design and Synthesis of Molecular and Targeted MRI Contrast Agents
Source: Int J Mol Sci. 2023 May 31;24(11):9532. doi: 10.3390/ijms24119532 (PMC10253719; doi:10.3390/ijms24119532)
Supplement: Supplementary file 1 [file ijms-24-09532-s001.zip]

Archive with 1 entries (1 files):
- ijms-2392838-supplementary.pdf
